# Supplementary material for: Flavones, Flavonols, Lignans, and Caffeic Acid Derivatives from Dracocephalum moldavica and Their In Vitro Effects on Multiple Myeloma and Acute Myeloid Leukemia
Source: Int J Mol Sci. 2022 Nov 17;23(22):14219. doi: 10.3390/ijms232214219 (PMC9696366; doi:10.3390/ijms232214219)
Supplement: Supplementary file 1 [file ijms-23-14219-s001.zip]

Archive with 1 entries (1 files):
- ijms-1916245-supplementary.pdf
